# Supplementary material for: Poly[di-μ-aqua-diaqua-di-μ6-malonato-cobalt(II)dipotassium(I)]
Source: Acta Crystallogr Sect E Struct Rep Online. 2011 Apr 16;67(Pt 5):m601. doi: 10.1107/S1600536811012839 (PMC3089327; doi:10.1107/S1600536811012839)
Supplement: Supplementary file 1 [file e-67-0m601-sup1.cif]

##############################################################################
#                                                                            #
# This CIF contains the data in a paper accepted for publication in          #
# Acta Crystallographica Section E. It conforms to the requirements of       #
# Notes for Authors for Acta Crystallographica Section E, and has been       #
# peer reviewed under the auspices of the IUCr Commission on Journals.       #
#                                                                            #
# Full details of the Crystallographic Information File format               #
# are given in the paper "The Crystallographic Information File (CIF):       #
# a New Standard Archive File for Crystallography" by S. R. Hall, F. H.      #
# Allen and I. D. Brown [Acta Cryst. (1991), A47, 655-685].                  #
#                                                                            #
# The current version of the core CIF dictionary is obtainable from          #
# ftp://ftp.iucr.org/pub/cif_core.dic.                                       #
#                                                                            #
# Software is freely available for graphical display of the structure(s)     #
# in this CIF. For information consult the CIF software page                 #
# http://www.iucr.org/resources/cif/software.                                #
#                                                                            #
# This file may be used for bona fide research purposes within the           #
# scientific community so long as proper attribution is given to the journal # 
# article from which it was obtained.                                        #
#                                                                            #
##############################################################################
data_I
_audit_creation_method     SHELXL-97
_chemical_name_systematic
;
Poly[di-\m-aqua-diaqua-di-\m~6~-malonato-cobalt(II)dipotassium]
;
_chemical_name_common     ?
_chemical_formula_moiety     'C6 H12 Co K2 O12'
_chemical_formula_sum     'C6 H12 Co K2 O12'
_chemical_formula_iupac     '[Co K2 (C3 H2 O4)2 (H2 O)4]'
_chemical_formula_weight     413.28
_chemical_melting_point     ?
_symmetry_cell_setting     monoclinic
_symmetry_space_group_name_H-M     'C 2/m '
_symmetry_space_group_name_Hall     '-C 2y'
loop_
    _symmetry_equiv_pos_as_xyz
    'x, y, z'
    'x, -y, z'
    'x+1/2, y+1/2, z'
    'x+1/2, -y+1/2, z'
    '-x, -y, -z'
    '-x, y, -z'
    '-x+1/2, -y+1/2, -z'
    '-x+1/2, y+1/2, -z'
_cell_length_a     9.462(2)
_cell_length_b     11.014(3)
_cell_length_c     7.740(2)
_cell_angle_alpha     90.00
_cell_angle_beta     115.65(2)
_cell_angle_gamma     90.00
_cell_volume     727.1(3)
_cell_formula_units_Z     2
_cell_measurement_reflns_used     25
_cell_measurement_theta_min     11
_cell_measurement_theta_max     15
_cell_measurement_temperature     293(2)
_exptl_crystal_description     prism
_exptl_crystal_colour     pink
_exptl_crystal_size_max     .15
_exptl_crystal_size_mid     .13
_exptl_crystal_size_min     .10
_exptl_crystal_density_diffrn     1.888
_exptl_crystal_density_meas     ?
_exptl_crystal_density_method     'not measured'
_exptl_crystal_F_000     418
_exptl_absorpt_coefficient_mu     1.809
_exptl_absorpt_correction_type     none
_exptl_absorpt_process_details     ?
_exptl_absorpt_correction_T_min     ?
_exptl_absorpt_correction_T_max     ?
_exptl_special_details
;
;
_diffrn_ambient_temperature     293(2)
_diffrn_radiation_type     MoK\a
_diffrn_radiation_wavelength     0.71073
_diffrn_radiation_source     'fine-focus sealed tube'
_diffrn_radiation_monochromator     graphite
_diffrn_measurement_device_type     'Enraf--Nonius CAD-4'
_diffrn_measurement_method     \w
_diffrn_detector_area_resol_mean     ?
_diffrn_reflns_number     1825
_diffrn_reflns_av_R_equivalents     0.0219
_diffrn_reflns_av_sigmaI/netI     0.0218
_diffrn_reflns_theta_min     2.92
_diffrn_reflns_theta_max     26.96
_diffrn_reflns_theta_full     26.96
_diffrn_measured_fraction_theta_max     1.000
_diffrn_measured_fraction_theta_full     1.000
_diffrn_reflns_limit_h_min     -12
_diffrn_reflns_limit_h_max     12
_diffrn_reflns_limit_k_min     -1
_diffrn_reflns_limit_k_max     14
_diffrn_reflns_limit_l_min     -9
_diffrn_reflns_limit_l_max     9
_diffrn_standards_number     2
_diffrn_standards_interval_count     ?
_diffrn_standards_interval_time     120
_diffrn_standards_decay_%     0
_refine_special_details
;
Refinement of <i>F</i>^2^ against ALL reflections. The weighted <i>R</i>-factor
<i>wR</i> and goodness of fit <i>S</i> are based on <i>F</i>^2^, conventional
<i>R</i>-factors <i>R</i> are based on <i>F</i>, with <i>F</i> set to zero for
negative <i>F</i>^2^. The threshold expression of <i>F</i>^2^ >
\s(<i>F</i>^2^) is used only for calculating <i>R</i>-factors(gt) <i>etc</i>.
and is not relevant to the choice of reflections for refinement.
<i>R</i>-factors based on <i>F</i>^2^ are statistically about twice as large
as those based on <i>F</i>, and <i>R</i>- factors based on ALL data will be
even larger.
;
_reflns_number_total     835
_reflns_number_gt     813
_reflns_threshold_expression     I>2\s(I)
_refine_ls_structure_factor_coef     Fsqd
_refine_ls_matrix_type     full
_refine_ls_R_factor_all     0.0225
_refine_ls_R_factor_gt     0.0216
_refine_ls_wR_factor_gt     0.0563
_refine_ls_wR_factor_ref     0.0567
_refine_ls_goodness_of_fit_ref     1.147
_refine_ls_restrained_S_all     1.147
_refine_ls_number_reflns     835
_refine_ls_number_parameters     63
_refine_ls_number_restraints     0
_refine_ls_hydrogen_treatment     mixed
_refine_ls_weighting_scheme     calc
_refine_ls_weighting_details
         'calc w=1/[\s^2^(Fo^2^)+(0.0236P)^2^+0.6549P] where P=(Fo^2^+2Fc^2^)/3'
_atom_sites_solution_hydrogens     geom
_atom_sites_solution_primary     direct
_atom_sites_solution_secondary     difmap
_refine_ls_shift/su_max     0.000
_refine_ls_shift/su_mean     0.000
_refine_diff_density_max     0.330
_refine_diff_density_min     -0.300
_refine_ls_extinction_method     'SHELXL97 (Sheldrick, 2008)'
_refine_ls_extinction_coef     0.045(2)
_refine_ls_extinction_expression
                                  'Fc^*^=kFc[1+0.001xFc^2^\l^3^/sin(2\q)]^-1/4^'
loop_
    _atom_type_symbol
    _atom_type_description
    _atom_type_scat_dispersion_real
    _atom_type_scat_dispersion_imag
    _atom_type_scat_source
    'C' 'C' 0.0033 0.0016
                         'International Tables Vol C Tables 4.2.6.8 and 6.1.1.4'
    'H' 'H' 0.0000 0.0000
                         'International Tables Vol C Tables 4.2.6.8 and 6.1.1.4'
    'Co' 'Co' 0.3494 0.9721
                         'International Tables Vol C Tables 4.2.6.8 and 6.1.1.4'
    'K' 'K' 0.2009 0.2494
                         'International Tables Vol C Tables 4.2.6.8 and 6.1.1.4'
    'O' 'O' 0.0106 0.0060
                         'International Tables Vol C Tables 4.2.6.8 and 6.1.1.4'
_computing_data_collection     'CAD-4 EXPRESS (Enraf--Nonius, 1994)'
_computing_cell_refinement     'CAD-4 EXPRESS (Enraf--Nonius, 1994)'
_computing_data_reduction     'MolEN (Fair, 1990)'
_computing_structure_solution     'SHELXS97 (Sheldrick, 2008)'
_computing_structure_refinement     'SHELXL97 (Sheldrick, 2008)'
_computing_molecular_graphics     'ORTEP-3 for Windows (Farrugia, 1997)'
_computing_publication_material     'SHELXL97 (Sheldrick, 2008)'
loop_
    _atom_site_type_symbol
    _atom_site_label
    _atom_site_fract_x
    _atom_site_fract_y
    _atom_site_fract_z
    _atom_site_U_iso_or_equiv
    _atom_site_adp_type
    _atom_site_calc_flag
    _atom_site_refinement_flags
    _atom_site_occupancy
    _atom_site_symmetry_multiplicity
    _atom_site_disorder_assembly
    _atom_site_disorder_group
    Co Co1 0.0000 0.0000 0.0000 0.01988(16) Uani d S 1 4 . .
    K K1 -0.27538(6) 0.0000 -0.49356(7) 0.03100(18) Uani d S 1 2 . .
    O O1 0.0747(2) 0.0000 -0.2237(3) 0.0308(4) Uani d S 1 2 . .
    O O2 0.15473(12) 0.13440(10) 0.15312(16) 0.0290(3) Uani d . 1 1 . .
    O O3 0.24932(14) 0.31676(10) 0.26017(17) 0.0334(3) Uani d . 1 1 . .
    O O4 -0.5000 -0.16509(19) -0.5000 0.0479(5) Uani d S 1 2 . .
    C C1 0.14331(17) 0.24844(13) 0.1464(2) 0.0234(3) Uani d . 1 1 . .
    C C2 0.0000 0.3130(2) 0.0000 0.0519(8) Uani d S 1 2 . .
    H H1 -0.0371 0.3657 0.0720 0.062 Uiso calc PR 0.50 1 . .
    H H2 0.0371 0.3657 -0.0720 0.062 Uiso calc PR 0.50 1 . .
    H HW1 0.134(2) 0.055(2) -0.217(3) 0.054(7) Uiso d . 1 1 . .
    H HW2 -0.431(3) -0.211(2) -0.435(4) 0.066(8) Uiso d . 1 1 . .
loop_
    _atom_site_aniso_label
    _atom_site_aniso_U_11
    _atom_site_aniso_U_22
    _atom_site_aniso_U_33
    _atom_site_aniso_U_12
    _atom_site_aniso_U_13
    _atom_site_aniso_U_23
    Co1 0.0200(2) 0.0129(2) 0.0208(2) 0.000 0.00322(16) 0.000
    K1 0.0360(3) 0.0267(3) 0.0248(3) 0.000 0.0079(2) 0.000
    O1 0.0357(9) 0.0200(7) 0.0416(10) 0.000 0.0215(8) 0.000
    O2 0.0261(5) 0.0169(5) 0.0309(6) -0.0021(4) 0.0001(4) 0.0004(4)
    O3 0.0328(6) 0.0228(6) 0.0330(6) -0.0090(4) 0.0034(5) -0.0032(5)
    O4 0.0287(9) 0.0348(10) 0.0599(13) 0.000 0.0000(9) 0.000
    C1 0.0253(7) 0.0185(7) 0.0233(7) -0.0039(6) 0.0076(6) -0.0002(5)
    C2 0.0451(15) 0.0169(11) 0.0555(17) 0.000 -0.0141(13) 0.000
_geom_special_details
;
All e.s.d.'s (except the e.s.d. in the dihedral angle between two l.s. planes)
are estimated using the full covariance matrix. The cell e.s.d.'s are taken
into account individually in the estimation of e.s.d.'s in distances, angles
and torsion angles; correlations between e.s.d.'s in cell parameters are only
used when they are defined by crystal symmetry. An approximate (isotropic)
treatment of cell e.s.d.'s is used for estimating e.s.d.'s involving l.s.
planes.
;
loop_
    _geom_bond_atom_site_label_1
    _geom_bond_atom_site_label_2
    _geom_bond_site_symmetry_2
    _geom_bond_distance
    _geom_bond_publ_flag
    Co1 O2 5 2.0584(11) y
    Co1 O2 . 2.0584(11) y
    Co1 O2 2 2.0584(11) y
    Co1 O2 6 2.0584(11) y
    Co1 O1 . 2.1347(18) y
    Co1 O1 5 2.1347(18) y
    Co1 K1 5 3.5726(13) ?
    Co1 K1 . 3.5726(13) ?
    K1 O4 . 2.7811(15) ?
    K1 O4 5_454 2.7811(15) ?
    K1 O2 6 2.7987(13) ?
    K1 O2 5 2.7987(13) ?
    K1 O3 3_444 2.8541(14) ?
    K1 O3 4_454 2.8541(14) ?
    K1 O1 . 3.057(2) ?
    K1 O1 5_554 3.4628(19) ?
    K1 K1 5_454 4.2086(14) ?
    K1 HW2 . 2.89(3) ?
    O1 K1 5_554 3.4628(19) ?
    O1 HW1 . 0.81(2) ?
    O2 C1 . 1.2598(18) ?
    O2 K1 5 2.7987(13) ?
    O3 C1 . 1.2582(18) ?
    O3 K1 3_556 2.8541(14) ?
    O4 K1 5_454 2.7810(15) ?
    O4 HW2 . 0.80(3) ?
    C1 C2 . 1.5157(19) ?
    C2 C1 6 1.5157(19) ?
    C2 H1 . 0.9700 ?
    C2 H2 . 0.9700 ?
loop_
    _geom_angle_atom_site_label_1
    _geom_angle_atom_site_label_2
    _geom_angle_atom_site_label_3
    _geom_angle_site_symmetry_1
    _geom_angle_site_symmetry_3
    _geom_angle
    _geom_angle_publ_flag
    O2 Co1 O2 5 . 180.00(11) ?
    O2 Co1 O2 5 2 88.03(6) ?
    O2 Co1 O2 . 2 91.97(6) ?
    O2 Co1 O2 5 6 91.97(6) ?
    O2 Co1 O2 . 6 88.03(6) ?
    O2 Co1 O2 2 6 180.0 ?
    O2 Co1 O1 5 . 86.32(5) ?
    O2 Co1 O1 . . 93.68(5) ?
    O2 Co1 O1 2 . 93.68(5) ?
    O2 Co1 O1 6 . 86.32(5) ?
    O2 Co1 O1 5 5 93.68(5) ?
    O2 Co1 O1 . 5 86.32(5) ?
    O2 Co1 O1 2 5 86.32(5) ?
    O2 Co1 O1 6 5 93.68(5) ?
    O1 Co1 O1 . 5 180.00(8) ?
    O2 Co1 K1 5 5 128.56(3) ?
    O2 Co1 K1 . 5 51.44(3) ?
    O2 Co1 K1 2 5 51.44(3) ?
    O2 Co1 K1 6 5 128.56(3) ?
    O1 Co1 K1 . 5 121.53(5) ?
    O1 Co1 K1 5 5 58.47(5) ?
    O2 Co1 K1 5 . 51.44(3) ?
    O2 Co1 K1 . . 128.56(3) ?
    O2 Co1 K1 2 . 128.56(3) ?
    O2 Co1 K1 6 . 51.44(3) ?
    O1 Co1 K1 . . 58.47(5) ?
    O1 Co1 K1 5 . 121.53(5) ?
    K1 Co1 K1 5 . 180.0 ?
    O4 K1 O4 . 5_454 81.66(7) ?
    O4 K1 O2 . 6 111.08(4) ?
    O4 K1 O2 5_454 6 70.62(3) ?
    O4 K1 O2 . 5 70.62(3) ?
    O4 K1 O2 5_454 5 111.08(4) ?
    O2 K1 O2 6 5 63.86(5) ?
    O4 K1 O3 . 3_444 78.97(4) ?
    O4 K1 O3 5_454 3_444 137.16(4) ?
    O2 K1 O3 6 3_444 152.22(4) ?
    O2 K1 O3 5 3_444 97.86(4) ?
    O4 K1 O3 . 4_454 137.16(4) ?
    O4 K1 O3 5_454 4_454 78.97(4) ?
    O2 K1 O3 6 4_454 97.86(4) ?
    O2 K1 O3 5 4_454 152.22(4) ?
    O3 K1 O3 3_444 4_454 90.00(5) ?
    O4 K1 O1 . . 127.30(3) ?
    O4 K1 O1 5_454 . 127.30(3) ?
    O2 K1 O1 6 . 58.47(4) ?
    O2 K1 O1 5 . 58.47(4) ?
    O3 K1 O1 3_444 . 94.50(4) ?
    O3 K1 O1 4_454 . 94.50(4) ?
    O4 K1 O1 . 5_554 127.77(3) ?
    O4 K1 O1 5_454 5_554 127.77(3) ?
    O2 K1 O1 6 5_554 118.90(4) ?
    O2 K1 O1 5 5_554 118.90(4) ?
    O3 K1 O1 3_444 5_554 49.62(3) ?
    O3 K1 O1 4_454 5_554 49.62(3) ?
    O1 K1 O1 . 5_554 72.74(6) ?
    O4 K1 Co1 . . 102.54(2) ?
    O4 K1 Co1 5_454 . 102.54(2) ?
    O2 K1 Co1 6 . 35.11(2) ?
    O2 K1 Co1 5 . 35.11(2) ?
    O3 K1 Co1 3_444 . 118.77(3) ?
    O3 K1 Co1 4_454 . 118.77(3) ?
    O1 K1 Co1 . . 36.53(4) ?
    O1 K1 Co1 5_554 . 109.27(4) ?
    O4 K1 K1 . 5_454 40.83(3) ?
    O4 K1 K1 5_454 5_454 40.83(3) ?
    O2 K1 K1 6 5_454 91.05(3) ?
    O2 K1 K1 5 5_454 91.05(3) ?
    O3 K1 K1 3_444 5_454 110.98(3) ?
    O3 K1 K1 4_454 5_454 110.98(3) ?
    O1 K1 K1 . 5_454 143.21(4) ?
    O1 K1 K1 5_554 5_454 144.05(4) ?
    Co1 K1 K1 . 5_454 106.68(3) ?
    O4 K1 HW2 . . 16.2(5) ?
    O4 K1 HW2 5_454 . 95.2(5) ?
    O2 K1 HW2 6 . 107.8(5) ?
    O2 K1 HW2 5 . 57.0(5) ?
    O3 K1 HW2 3_444 . 74.4(6) ?
    O3 K1 HW2 4_454 . 150.2(5) ?
    O1 K1 HW2 . . 111.6(5) ?
    O1 K1 HW2 5_554 . 123.8(6) ?
    Co1 K1 HW2 . . 91.0(5) ?
    K1 K1 HW2 5_454 . 54.9(5) ?
    Co1 O1 K1 . . 85.00(6) ?
    Co1 O1 K1 . 5_554 167.75(8) ?
    K1 O1 K1 . 5_554 107.26(6) ?
    Co1 O1 HW1 . . 114.1(18) ?
    K1 O1 HW1 . . 124.1(16) ?
    K1 O1 HW1 5_554 . 59.3(17) ?
    C1 O2 Co1 . . 131.78(10) ?
    C1 O2 K1 . 5 123.99(10) ?
    Co1 O2 K1 . 5 93.45(4) ?
    C1 O3 K1 . 3_556 128.27(10) ?
    K1 O4 K1 . 5_454 98.34(7) ?
    K1 O4 HW2 . . 89.5(19) ?
    K1 O4 HW2 5_454 . 146(2) ?
    O3 C1 O2 . . 122.62(14) ?
    O3 C1 C2 . . 115.27(15) ?
    O2 C1 C2 . . 122.11(15) ?
    C1 C2 C1 6 . 124.1(2) ?
    C1 C2 H1 6 . 106.3 ?
    C1 C2 H1 . . 106.3 ?
    C1 C2 H2 6 . 106.3 ?
    C1 C2 H2 . . 106.3 ?
    H1 C2 H2 . . 106.4 ?
loop_
    _geom_hbond_atom_site_label_D
    _geom_hbond_atom_site_label_H
    _geom_hbond_atom_site_label_A
    _geom_hbond_site_symmetry_A
    _geom_hbond_distance_DH
    _geom_hbond_distance_HA
    _geom_hbond_distance_DA
    _geom_hbond_angle_DHA
    O1 HW1 O3 7 0.81(2) 1.91(2) 2.7077(17) 167(2)
    O4 HW2 O3 5 0.80(3) 2.03(3) 2.8372(18) 176(3)
data_global
_journal_date_recd_electronic     2011-04-05
_journal_date_accepted     2011-04-06
_journal_name_full     'Acta Crystallographica, Section E'
_journal_year     2011
_journal_volume     67
_journal_issue      5
_journal_page_first     m601
_journal_page_last     m601
_journal_paper_category     QM
_journal_coeditor_code     BT5510
_publ_contact_author_name
;
'Mohamed Gaye
;
_publ_contact_author_address
;
D\'epartement de Chimie
Facult\'e des Sciences et Techniques
Universit\'e Cheikh Anta Diop
Dakar S\'en\'egal
;
_publ_contact_author_email     'mlgayeastou@yahoo.fr'
_publ_contact_author_fax     '002218246318'
_publ_contact_author_phone     '002218247804'
_publ_section_title
;
Poly[di-\m-aqua-diaqua-di-\m~6~-malonato-cobalt(II)dipotassium]
;
loop_
    _publ_author_name
    _publ_author_address
    'Sy, Adama'
;
D\'epartement de Chimie
Facult\'e des Sciences et Techniques
Universit\'e Cheikh Anta Diop
Dakar
Senegal
;
    'Barry, Aliou Hamady'
;
D\'epartement de Chimie
Facult\'e des Sciences
Universit\'e de Nouakchott
Nouakchott
Mauritania
;
    'Gaye, Mohamed'
;
D\'epartement de Chimie
Facult\'e des Sciences et Techniques
Universit\'e Cheikh Anta Diop
Dakar
Senegal
;
    'Sall, Abdou Salam'
;
D\'epartement de Chimie
Facult\'e des Sciences et Techniques
Universit\'e Cheikh Anta Diop
Dakar
Senegal
;
    'Driss, Ahmed'
;
Campus Universitaire
D\'epartement de Chimie
Facult\'e des Sciences
Universit\'e de Tunis
1060 Tunis
Tunisia
;
