# Supplementary material for: Poly[di-μ-aqua-diaqua-di-μ6-malonato-cobalt(II)dipotassium(I)]
Source: Acta Crystallogr Sect E Struct Rep Online. 2011 Apr 16;67(Pt 5):m601. doi: 10.1107/S1600536811012839 (PMC3089327; doi:10.1107/S1600536811012839)
Supplement: Supplementary file 2 [file e-67-0m601-Isup2.hkl]

#
# h,k,l, Fc-squared, Fo-squared, sigma(Fo-squared) and status flag
#
data_I
_shelx_title '  as036bis in C 2/m'
_shelx_refln_list_code          4
_shelx_F_calc_maximum      145.32
_exptl_crystal_F_000       417.95
_reflns_d_resolution_high  0.7837
 
loop_
 _symmetry_equiv_pos_as_xyz
 'x, y, z'
 'x, -y, z'
 'x+1/2, y+1/2, z'
 'x+1/2, -y+1/2, z'
 '-x, -y, -z'
 '-x, y, -z'
 '-x+1/2, -y+1/2, -z'
 '-x+1/2, y+1/2, -z'
 
_cell_length_a     9.4620
_cell_length_b    11.0137
_cell_length_c     7.7396
_cell_angle_alpha  90.000
_cell_angle_beta  115.653
_cell_angle_gamma  90.000
 
_shelx_F_squared_multiplier     1.000
 
loop_
 _refln_index_h
 _refln_index_k
 _refln_index_l
 _refln_F_squared_calc
 _refln_F_squared_meas
 _refln_F_squared_sigma
 _refln_observed_status
   2   0   0      603.89      735.60     19.48 o
   4   0   0     6794.81     6299.44    155.26 o
   6   0   0      626.05      608.08     15.63 o
   8   0   0     2179.06     2124.54     54.25 o
  10   0   0        3.86        6.73      0.79 o
   1   1   0     4136.78     4197.97     40.44 o
   3   1   0      370.67      337.32      3.19 o
   5   1   0      125.81      148.38      2.94 o
   7   1   0     1652.03     1628.34      9.77 o
   9   1   0       90.10       89.96      2.26 o
   0   2   0      907.86      889.68      4.85 o
   2   2   0      384.36      439.89     10.06 o
   4   2   0     2282.02     2194.40     79.72 o
   6   2   0       13.34       14.96      1.39 o
   8   2   0        4.49       14.54      5.76 o
  10   2   0      419.55      432.38     12.08 o
   1   3   0     7068.45     7163.54     74.28 o
   3   3   0    15447.53    15199.71    852.14 o
   5   3   0      198.49      211.97      3.31 o
   7   3   0     1053.06     1020.61     23.62 o
   9   3   0      166.42      156.17      5.49 o
   0   4   0     7524.10     7519.07     83.77 o
   2   4   0       36.08       58.02      1.42 o
   4   4   0     2517.30     2454.31     60.42 o
   6   4   0       89.96       93.82      2.56 o
   8   4   0      336.11      317.28     11.54 o
  10   4   0      149.83      146.95      7.82 o
   1   5   0      341.46      320.70      7.44 o
   3   5   0     2669.02     2552.74     10.81 o
   5   5   0       94.27       82.33      2.38 o
   7   5   0      373.93      415.76      5.94 o
   9   5   0        1.07        1.74      1.49 o
   0   6   0    16934.38    16617.47    161.78 o
   2   6   0       16.23       14.63      0.77 o
   4   6   0     7398.15     7034.85    190.43 o
   6   6   0        1.70        2.11      0.94 o
   8   6   0      640.79      652.33     15.01 o
   1   7   0     2086.63     2299.20     34.29 o
   3   7   0      519.33      568.21      9.27 o
   5   7   0        3.18        4.76      0.70 o
   7   7   0     1215.79     1195.73     10.76 o
   9   7   0       48.91       57.99      3.50 o
   0   8   0     4990.05     4859.89     24.71 o
   2   8   0       32.90       31.50      1.44 o
   4   8   0       18.44       19.08      1.25 o
   6   8   0      534.23      532.24     15.29 o
   8   8   0       55.71       57.89      2.93 o
   1   9   0     1668.21     1613.31     10.67 o
   3   9   0     1300.17     1331.07     10.13 o
   5   9   0      133.18      142.11      3.67 o
   7   9   0      753.82      786.27      9.51 o
   0  10   0     1564.92     1635.35     16.19 o
   2  10   0       17.14       19.15      1.21 o
   4  10   0     2498.75     2559.04     43.99 o
   6  10   0      110.75      110.59      3.70 o
   1  11   0       60.59       64.36      4.47 o
   3  11   0     1145.10     1130.11     10.63 o
   5  11   0       21.65       24.91      2.43 o
   0  12   0     2068.91     2022.84     20.42 o
   2  12   0       43.83       47.17      2.56 o
   4  12   0      823.68      808.99     20.75 o
   1  13   0      351.96      345.12      6.59 o
   3  13   0      478.84      512.64     10.29 o
   0  14   0      375.81      362.81      9.76 o
 -10   0   1       45.80       52.11      2.69 o
  -8   0   1     1189.14     1239.59     25.06 o
  -6   0   1     1448.01     1422.09     25.92 o
  -4   0   1     7680.17     7690.14     84.01 o
  -2   0   1    17255.44    16925.05    531.34 o
   0   0   1     1332.45     1412.28      3.90 o
   2   0   1     2142.37     2112.32     53.75 o
   4   0   1       89.78       87.26      1.92 o
   6   0   1     4545.51     4237.41     92.67 o
   8   0   1       24.15       26.36      1.43 o
  10   0   1        1.73       -0.45      1.55 o
 -11   1   1       12.37       17.73      2.32 o
  -9   1   1     1103.25     1090.45      9.51 o
  -7   1   1      484.36      480.43      4.18 o
  -5   1   1      848.72      777.90      7.91 o
  -3   1   1        8.87       16.84      2.29 o
  -1   1   1     5182.99     5335.32    120.91 o
   1   1   1     7878.50     8892.31     81.70 o
   3   1   1       42.10       26.11      0.70 o
   5   1   1     6746.12     6095.48     93.79 o
   7   1   1        5.07        5.40      0.51 o
   9   1   1      499.97      493.45      5.53 o
 -10   2   1      335.42      347.86      6.25 o
  -8   2   1       53.50       49.83      2.23 o
  -6   2   1     1809.70     1828.21     63.68 o
  -4   2   1      155.19      148.29      3.79 o
  -2   2   1     3179.72     3006.66     24.21 o
   0   2   1      940.29     1023.07     15.41 o
   2   2   1    21117.91    21502.17    475.48 o
   4   2   1      321.24      346.06      8.73 o
   6   2   1      635.70      647.47     34.23 o
   8   2   1      160.23      164.86      9.85 o
  10   2   1      210.07      235.22      5.52 o
 -11   3   1        9.82       10.97      1.92 o
  -9   3   1     1473.41     1449.36     26.63 o
  -7   3   1      801.25      807.94     21.76 o
  -5   3   1     6402.86     5957.20    171.26 o
  -3   3   1     1440.17     1512.84     43.87 o
  -1   3   1     1881.63     1926.52     19.25 o
   1   3   1      816.55      771.94     12.67 o
   3   3   1     6792.92     6797.63    187.19 o
   5   3   1      160.10      156.61      3.03 o
   7   3   1       87.68       83.84      5.31 o
   9   3   1      453.89      478.36      7.33 o
 -10   4   1      403.28      403.88     11.35 o
  -8   4   1      378.20      384.65      6.86 o
  -6   4   1     1068.45     1021.90     18.80 o
  -4   4   1       86.57       97.19      2.10 o
  -2   4   1     4927.22     4572.34     25.63 o
   0   4   1       79.09       92.13      1.87 o
   2   4   1    13710.95    14434.71     98.67 o
   4   4   1      111.01      105.42      2.40 o
   6   4   1     1516.19     1475.32     12.49 o
   8   4   1      240.79      224.48      4.79 o
  -9   5   1      544.58      568.59      7.80 o
  -7   5   1       48.15       58.58      3.98 o
  -5   5   1      790.17      779.67     20.15 o
  -3   5   1      976.03     1031.89      6.60 o
  -1   5   1       21.88       57.52      1.48 o
   1   5   1     7518.53     7336.72     96.83 o
   3   5   1      202.97      176.79      3.00 o
   5   5   1     2763.50     2786.16     23.66 o
   7   5   1       89.26       85.21      4.57 o
   9   5   1      862.33      839.14     24.04 o
 -10   6   1      160.03      170.50      4.74 o
  -8   6   1       31.38       37.48      1.87 o
  -6   6   1      966.32      951.20     20.91 o
  -4   6   1       82.29       98.94      2.42 o
  -2   6   1     2431.75     2383.93     26.05 o
   0   6   1      245.83      271.82      5.14 o
   2   6   1     5787.43     5485.45     91.69 o
   4   6   1      117.52      123.38      3.76 o
   6   6   1      569.54      614.99      7.20 o
   8   6   1       33.70       32.05      1.87 o
  -9   7   1      997.46      985.92     27.56 o
  -7   7   1      157.71      157.33      7.61 o
  -5   7   1      979.98      990.79      8.40 o
  -3   7   1        3.52        3.77      0.33 o
  -1   7   1     4785.85     5075.77     87.50 o
   1   7   1     1187.82     1239.79      9.29 o
   3   7   1      416.55      434.18      5.28 o
   5   7   1     2841.32     2836.49     48.34 o
   7   7   1       66.82       61.21      2.81 o
  -8   8   1      644.98      649.08     13.05 o
  -6   8   1      531.96      546.97      7.09 o
  -4   8   1      835.65      828.08      7.69 o
  -2   8   1     3841.11     3892.57     48.74 o
   0   8   1      347.94      366.74      5.75 o
   2   8   1      729.68      737.52      7.01 o
   4   8   1       81.14       76.91      2.64 o
   6   8   1     1740.06     1688.10     45.76 o
   8   8   1        2.20        4.43      1.53 o
  -7   9   1        3.90        5.59      2.19 o
  -5   9   1      795.43      775.55      8.35 o
  -3   9   1      123.26      121.37      3.18 o
  -1   9   1     1470.68     1356.43     50.36 o
   1   9   1      230.14      250.87      8.40 o
   3   9   1      401.77      380.65      5.58 o
   5   9   1      703.17      707.42      8.34 o
   7   9   1       13.18       15.18      0.99 o
  -8  10   1       25.92       26.03      1.51 o
  -6  10   1      622.57      638.08     13.19 o
  -4  10   1      383.10      397.24      6.01 o
  -2  10   1      956.54      960.28      8.92 o
   0  10   1       18.99       27.53      1.40 o
   2  10   1     4811.81     4713.30     20.58 o
   4  10   1      164.33      161.18      4.10 o
   6  10   1      287.06      288.03      5.93 o
  -7  11   1        0.69        0.23      1.56 o
  -5  11   1      380.68      397.88      6.73 o
  -3  11   1      303.58      291.13      5.45 o
  -1  11   1       48.50       42.66      3.36 o
   1  11   1     1464.71     1465.05     11.82 o
   3  11   1      141.70      150.75     15.15 o
   5  11   1      511.58      508.83      7.88 o
  -6  12   1      177.55      179.76      8.52 o
  -4  12   1       17.67       21.58      3.74 o
  -2  12   1      677.40      685.72     11.88 o
   0  12   1        4.44        7.98      2.64 o
   2  12   1      994.62      968.65     11.48 o
   4  12   1        8.23        8.59      0.78 o
  -3  13   1        6.83        4.85      1.92 o
  -1  13   1      808.78      791.90     17.43 o
   1  13   1      320.76      316.31      6.19 o
   3  13   1      461.79      465.96      7.81 o
 -10   0   2     1096.08     1070.21     10.45 o
  -8   0   2     2002.04     1915.40     64.14 o
  -6   0   2      800.30      821.76     22.57 o
  -4   0   2     2391.89     2284.53     34.86 o
  -2   0   2    20890.84    22829.74    695.69 o
   0   0   2     2321.46     2236.91     23.82 o
   2   0   2       83.96      122.91      2.04 o
   4   0   2     9071.19     8244.59    277.48 o
   6   0   2     2302.70     2180.52     44.16 o
   8   0   2       25.27       26.87      1.64 o
 -11   1   2      210.96      215.08      5.35 o
  -9   1   2       75.02       67.65      1.89 o
  -7   1   2     2634.89     2478.43     32.39 o
  -5   1   2      188.76      223.28      3.68 o
  -3   1   2     3364.44     3232.02     42.29 o
  -1   1   2        9.78       14.34      0.66 o
   1   1   2      778.93      909.34     10.90 o
   3   1   2     2092.11     1966.91     33.40 o
   5   1   2      367.56      376.98      3.44 o
   7   1   2      698.60      673.41     12.84 o
   9   1   2        8.34        9.72      0.52 o
 -10   2   2       20.95       27.35      1.59 o
  -8   2   2      699.45      699.53     30.99 o
  -6   2   2      235.92      264.75      3.74 o
  -4   2   2     6969.17     6509.91    120.60 o
  -2   2   2    13912.26    14371.62    118.90 o
   0   2   2     8291.70     9064.72    527.28 o
   2   2   2      750.51      827.79      5.44 o
   4   2   2     3220.87     3175.46    142.67 o
   6   2   2       80.91       71.79      2.53 o
   8   2   2      987.11      997.50     33.43 o
 -11   3   2      788.75      789.28     10.01 o
  -9   3   2        2.83        4.41      1.13 o
  -7   3   2     3837.71     3634.22     88.88 o
  -5   3   2     2041.88     2080.24     46.26 o
  -3   3   2     5020.88     4555.91     55.44 o
  -1   3   2      228.05      205.65      2.38 o
   1   3   2     7909.48     8124.61    650.48 o
   3   3   2     4235.05     4338.41     54.11 o
   5   3   2      248.54      230.84      6.45 o
   7   3   2     2698.59     2597.27     68.31 o
   9   3   2      101.99      117.88      4.02 o
 -10   4   2      281.36      270.30      5.71 o
  -8   4   2      449.03      436.98      6.04 o
  -6   4   2      242.76      216.34      9.34 o
  -4   4   2     4203.46     3915.60     13.35 o
  -2   4   2     1927.55     2104.79     33.32 o
   0   4   2     4526.03     4573.70     29.65 o
   2   4   2      215.59      227.51      3.17 o
   4   4   2     1807.36     1790.83     48.40 o
   6   4   2      126.58      115.79      4.22 o
   8   4   2      479.48      464.65      7.33 o
  -9   5   2        2.20        2.98      0.71 o
  -7   5   2     1513.49     1525.39     10.78 o
  -5   5   2      119.77      132.91     13.72 o
  -3   5   2      474.13      479.75      4.57 o
  -1   5   2      145.11      164.71      2.56 o
   1   5   2      254.90      255.47      3.38 o
   3   5   2     1107.00     1148.42      8.09 o
   5   5   2        7.45        4.33      1.17 o
   7   5   2     1066.08     1065.11     29.25 o
 -10   6   2      334.77      356.27      8.44 o
  -8   6   2      456.50      461.98     16.49 o
  -6   6   2     1847.66     1837.64     14.55 o
  -4   6   2     2122.24     2027.50     10.69 o
  -2   6   2      329.09      298.82      6.79 o
   0   6   2     2892.64     2815.09     35.56 o
   2   6   2     1203.91     1218.77      8.33 o
   4   6   2     1952.00     1962.47     21.95 o
   6   6   2      575.60      570.69     13.81 o
   8   6   2      455.03      469.01     16.16 o
  -9   7   2       98.56       85.15      4.00 o
  -7   7   2     1418.52     1366.06     11.00 o
  -5   7   2       40.46       46.88      6.16 o
  -3   7   2     2054.07     2072.44     15.53 o
  -1   7   2      399.98      463.86      5.45 o
   1   7   2        6.96        8.46      2.47 o
   3   7   2      978.49      974.12      8.30 o
   5   7   2      470.03      441.42     11.27 o
   7   7   2      391.93      413.41     14.87 o
  -8   8   2     1308.47     1288.78     20.03 o
  -6   8   2      309.99      307.59      5.21 o
  -4   8   2     1519.64     1487.80     11.43 o
  -2   8   2       15.14       15.62      2.99 o
   0   8   2     1965.12     1955.69     11.28 o
   2   8   2     2307.70     2303.37     13.05 o
   4   8   2     3846.63     3670.63    102.58 o
   6   8   2        2.08        3.65      1.36 o
  -9   9   2       45.30       55.14      2.77 o
  -7   9   2     1618.58     1603.10     23.51 o
  -5   9   2       44.20       44.25      4.51 o
  -3   9   2     1686.98     1626.77     11.24 o
  -1   9   2      405.64      391.44      5.37 o
   1   9   2      365.94      369.88      6.69 o
   3   9   2     1327.03     1325.93     28.34 o
   5   9   2      290.21      298.74      5.66 o
   7   9   2      717.97      720.22      9.87 o
  -8  10   2       50.76       52.77      2.63 o
  -6  10   2      726.11      725.37      9.12 o
  -4  10   2      894.88      912.36      9.19 o
  -2  10   2      222.57      199.60      4.27 o
   0  10   2     1203.99     1222.78     10.21 o
   2  10   2      334.60      368.68      5.85 o
   4  10   2      298.41      295.80      5.70 o
   6  10   2       58.69       56.60      3.00 o
  -7  11   2      414.48      412.73      7.38 o
  -5  11   2      189.92      180.99      5.64 o
  -3  11   2      117.81      125.52      3.59 o
  -1  11   2       12.72       11.72      0.77 o
   1  11   2      339.71      318.05      5.70 o
   3  11   2      279.99      286.23      5.64 o
   5  11   2       23.76       40.84      4.01 o
  -6  12   2      142.74      158.88      5.62 o
  -4  12   2      721.34      725.51      9.21 o
  -2  12   2       14.95       12.85      0.71 o
   0  12   2      801.21      786.56     11.04 o
   2  12   2       24.68       20.65      1.12 o
   4  12   2      574.58      562.90     32.32 o
  -3  13   2      413.04      413.59      7.21 o
  -1  13   2       67.42       63.22      3.59 o
   1  13   2      152.14      166.06      4.65 o
 -10   0   3      334.11      320.22     10.37 o
  -8   0   3      205.17      208.59      4.98 o
  -6   0   3       22.13       29.51      2.09 o
  -4   0   3     2426.90     2662.17     15.40 o
  -2   0   3    13761.68    15406.14    454.49 o
   0   0   3     6488.18     6799.93    148.65 o
   2   0   3     2517.29     2637.35     45.79 o
   4   0   3      836.70      843.84     35.44 o
   6   0   3      282.41      302.06      5.08 o
   8   0   3        6.17        4.53      1.63 o
 -11   1   3        6.55        7.87      0.80 o
  -9   1   3     1657.22     1618.50     15.74 o
  -7   1   3       66.18       82.22      1.66 o
  -5   1   3     6514.90     6202.34     63.33 o
  -3   1   3     2083.93     1999.39      7.23 o
  -1   1   3     4390.49     4395.51     22.58 o
   1   1   3       29.12       44.18      0.98 o
   3   1   3     1170.52     1174.90     23.59 o
   5   1   3     1003.03      982.31     17.14 o
   7   1   3        6.78        7.75      0.71 o
 -10   2   3        3.63        4.29      0.70 o
  -8   2   3      295.51      292.49     15.91 o
  -6   2   3     4381.04     4282.92     79.34 o
  -4   2   3       35.34       37.93      1.32 o
  -2   2   3     7088.47     6922.07    104.03 o
   0   2   3       12.56       20.37      2.86 o
   2   2   3     3745.01     3761.22    249.53 o
   4   2   3      432.84      444.64     21.50 o
   6   2   3     1374.35     1371.91     73.45 o
   8   2   3      221.75      206.31      9.83 o
 -11   3   3        2.37        4.44      0.86 o
  -9   3   3      106.25      105.69      5.79 o
  -7   3   3      454.29      459.81      5.59 o
  -5   3   3     2194.93     2216.00     10.46 o
  -3   3   3      356.87      407.61     28.20 o
  -1   3   3      366.70      343.20      3.50 o
   1   3   3     4217.14     4440.91    195.39 o
   3   3   3      941.90      969.41     35.92 o
   5   3   3     1889.15     1827.90     75.15 o
   7   3   3       13.99       21.52      1.70 o
 -10   4   3      118.58      115.69      4.07 o
  -8   4   3      130.53      119.79      3.24 o
  -6   4   3     3061.44     2882.09     13.37 o
  -4   4   3      448.39      440.54      9.51 o
  -2   4   3     6233.03     5911.51    206.42 o
   0   4   3       15.55       21.79      1.14 o
   2   4   3     2515.71     2490.65     83.91 o
   4   4   3        4.45        5.65      1.33 o
   6   4   3     1413.51     1356.31     70.44 o
   8   4   3       95.90       86.57      3.59 o
 -11   5   3       24.79       22.28      1.28 o
  -9   5   3      816.26      830.93     29.29 o
  -7   5   3       10.39       11.06      2.05 o
  -5   5   3     5862.45     5647.09     18.74 o
  -3   5   3      106.34      131.25     16.89 o
  -1   5   3     4565.45     4568.60    144.09 o
   1   5   3       75.57       74.68      4.93 o
   3   5   3      190.30      227.61     10.56 o
   5   5   3      305.65      313.90      5.35 o
   7   5   3      193.20      182.64      4.63 o
 -10   6   3        1.08        2.32      1.52 o
  -8   6   3      224.01      233.54     10.13 o
  -6   6   3     1243.12     1225.79     12.52 o
  -4   6   3      102.61       91.40      2.43 o
  -2   6   3     2476.23     2384.80     38.87 o
   0   6   3       13.77       24.37      1.33 o
   2   6   3     1700.51     1771.30     27.23 o
   4   6   3       72.10       72.32      4.94 o
   6   6   3      583.25      596.54      7.94 o
  -9   7   3      781.04      796.60     14.76 o
  -7   7   3        5.78        4.79      0.70 o
  -5   7   3     1974.90     1955.03     17.45 o
  -3   7   3     1818.55     1844.99     22.03 o
  -1   7   3      890.94      863.06     11.95 o
   1   7   3      266.08      284.35     13.27 o
   3   7   3      483.21      484.57     17.43 o
   5   7   3     1073.81     1052.20     33.20 o
   7   7   3        1.90        3.18      2.44 o
  -8   8   3       78.86       84.36      3.29 o
  -6   8   3      202.43      208.69      9.99 o
  -4   8   3      519.56      558.11      6.47 o
  -2   8   3     4369.68     4266.75     75.07 o
   0   8   3     1231.92     1218.32     33.09 o
   2   8   3     1367.12     1374.15     56.46 o
   4   8   3      150.70      147.27      3.97 o
   6   8   3      209.14      209.48      9.79 o
  -9   9   3      282.07      297.16      6.26 o
  -7   9   3       15.27       20.24      1.24 o
  -5   9   3      743.05      748.26      8.26 o
  -3   9   3      508.64      476.88      7.72 o
  -1   9   3      221.82      212.33      4.18 o
   1   9   3      306.89      311.92      7.26 o
   3   9   3        3.30        3.05      2.82 o
   5   9   3      609.54      604.98     37.21 o
  -8  10   3      155.84      158.67      6.48 o
  -6  10   3     1576.56     1557.07     12.97 o
  -4  10   3       30.00       34.66      4.72 o
  -2  10   3     1123.47     1106.37     21.14 o
   0  10   3      376.63      384.74      7.51 o
   2  10   3     1096.15     1090.80     29.75 o
   4  10   3       33.33       35.51      1.83 o
  -7  11   3        3.82        5.09      1.62 o
  -5  11   3     1628.49     1617.43     13.44 o
  -3  11   3      114.17      110.68      3.44 o
  -1  11   3     1086.26     1051.00     10.31 o
   1  11   3      111.57      114.59      4.63 o
   3  11   3       10.22        7.73      0.67 o
  -6  12   3      263.72      268.97      6.07 o
  -4  12   3       82.96       84.86      3.42 o
  -2  12   3      709.91      720.78     23.97 o
   0  12   3       15.98       18.71      1.55 o
   2  12   3      375.31      362.11     11.16 o
  -3  13   3      343.69      338.97      6.63 o
  -1  13   3      244.42      237.06      5.67 o
 -12   0   4      223.90      211.68      8.02 o
 -10   0   4      423.96      435.49      6.62 o
  -8   0   4      191.47      193.26      3.82 o
  -6   0   4       97.01       81.13      2.23 o
  -4   0   4    20541.53    23165.20    669.70 o
  -2   0   4      138.46      154.20      2.48 o
   0   0   4     8291.99     8345.44     39.46 o
   2   0   4      338.89      343.18      4.54 o
   4   0   4     4924.87     4973.22    163.68 o
   6   0   4      306.17      313.98      6.17 o
 -11   1   4      480.73      498.48      5.44 o
  -9   1   4       42.88       43.89      1.56 o
  -7   1   4      641.80      602.93      4.41 o
  -5   1   4        3.39        7.21      0.29 o
  -3   1   4     5483.97     5308.00     24.90 o
  -1   1   4       42.18       29.97      0.87 o
   1   1   4      961.21      957.05      4.91 o
   3   1   4     1045.75     1076.03     16.70 o
   5   1   4       55.73       56.86      3.92 o
   7   1   4      298.94      264.49      6.04 o
 -10   2   4      103.22      112.42      5.82 o
  -8   2   4      197.27      213.80      5.72 o
  -6   2   4      206.33      196.05      3.42 o
  -4   2   4      187.11      166.96      2.83 o
  -2   2   4      678.54      719.92      5.48 o
   0   2   4     4769.38     4827.94    109.04 o
   2   2   4      106.50      106.07      3.22 o
   4   2   4      251.78      275.51     12.25 o
   6   2   4      130.09      142.74     16.00 o
 -11   3   4      243.97      257.05      6.89 o
  -9   3   4        1.11        7.36      3.90 o
  -7   3   4     2368.35     2393.23     33.72 o
  -5   3   4       59.40       81.17     11.88 o
  -3   3   4     3346.00     3354.98     41.27 o
  -1   3   4     5851.68     5748.25    314.78 o
   1   3   4     1590.22     1589.49     78.33 o
   3   3   4      884.23      854.50     23.15 o
   5   3   4      294.58      299.23      5.38 o
   7   3   4     1018.95     1021.29     20.44 o
 -10   4   4       76.25       83.45      9.34 o
  -8   4   4       89.29       75.08      2.69 o
  -6   4   4      106.90       99.46      2.61 o
  -4   4   4     1797.83     1766.70     14.42 o
  -2   4   4      154.75      143.03     10.28 o
   0   4   4     4413.60     4144.15    214.27 o
   2   4   4      158.81      169.33      3.46 o
   4   4   4     1070.70     1095.47     14.82 o
   6   4   4       10.28        7.54      1.33 o
 -11   5   4      224.78      256.63     12.61 o
  -9   5   4       61.45       54.87      2.70 o
  -7   5   4     1124.90     1135.11     12.36 o
  -5   5   4      142.07      135.06      3.03 o
  -3   5   4     1832.15     1849.41     36.19 o
  -1   5   4      510.04      533.76     14.67 o
   1   5   4      586.59      628.25     24.45 o
   3   5   4       95.08      125.41      3.24 o
   5   5   4       15.33       15.47      0.95 o
   7   5   4      238.03      209.21     12.44 o
 -10   6   4       60.56       67.40      3.03 o
  -8   6   4      711.38      733.44      8.33 o
  -6   6   4       17.25       23.60      3.62 o
  -4   6   4     3485.71     3439.33     34.00 o
  -2   6   4       45.11       40.56      1.79 o
   0   6   4     7631.98     7318.40    306.19 o
   2   6   4       39.67       41.08      2.34 o
   4   6   4     1790.90     1805.69     44.73 o
   6   6   4       16.83       16.12      0.97 o
  -9   7   4       16.21       20.29      2.45 o
  -7   7   4      334.81      329.75      5.55 o
  -5   7   4       61.48       69.52      7.00 o
  -3   7   4     2504.69     2513.37     62.30 o
  -1   7   4       69.15       66.39      2.28 o
   1   7   4      506.87      492.76      6.20 o
   3   7   4     1047.66     1028.25      9.81 o
   5   7   4       37.06       38.94      4.23 o
  -8   8   4       84.94       82.29      4.60 o
  -6   8   4       40.15       42.56      3.18 o
  -4   8   4     1689.41     1720.60     27.89 o
  -2   8   4       49.63       52.71      2.35 o
   0   8   4      106.40      115.23      3.36 o
   2   8   4      406.80      407.58      9.38 o
   4   8   4      313.36      314.71      5.99 o
  -9   9   4        9.69       14.69      0.90 o
  -7   9   4      409.26      423.66      6.86 o
  -5   9   4       98.59      106.60      3.40 o
  -3   9   4     1626.54     1596.95     11.87 o
  -1   9   4      466.14      469.44      6.44 o
   1   9   4      626.47      605.60      7.62 o
   3   9   4      691.75      714.26      8.84 o
  -8  10   4      374.95      346.42      6.84 o
  -6  10   4       18.38       22.99      4.26 o
  -4  10   4      408.27      404.26      7.32 o
  -2  10   4       48.87       51.97      2.51 o
   0  10   4     2908.79     2831.93     37.45 o
   2  10   4      178.04      182.48      4.68 o
   4  10   4      440.98      435.21     11.35 o
  -7  11   4      610.60      622.36     15.93 o
  -5  11   4       44.02       40.58      2.68 o
  -3  11   4      394.69      410.38     19.55 o
  -1  11   4      343.98      328.89     24.43 o
   1  11   4      169.08      160.16      6.36 o
   3  11   4        5.94        5.07      0.90 o
  -4  12   4      760.84      800.93      9.92 o
  -2  12   4       31.94       34.25      3.73 o
   0  12   4     1105.66     1081.04     20.88 o
 -12   0   5      444.87      413.05      7.42 o
 -10   0   5      151.19      151.04      7.59 o
  -8   0   5       78.48       77.61      2.57 o
  -6   0   5     1649.44     1745.87     10.57 o
  -4   0   5        5.94       23.17      1.08 o
  -2   0   5      478.93      514.36      5.15 o
   0   0   5       25.64       24.85      1.27 o
   2   0   5     6845.52     6888.87     38.80 o
   4   0   5      198.19      202.44      6.28 o
   6   0   5      247.44      265.18      6.85 o
 -11   1   5      102.83      106.71      2.66 o
  -9   1   5      626.40      642.06      9.68 o
  -7   1   5        5.27        8.09      1.09 o
  -5   1   5     2082.01     2040.91     23.55 o
  -3   1   5       42.61       36.40      1.07 o
  -1   1   5      704.01      677.63      4.78 o
   1   1   5     2515.74     2536.17     11.71 o
   3   1   5      215.29      240.24      3.20 o
   5   1   5      472.84      475.18      5.61 o
 -10   2   5      183.53      187.21      4.61 o
  -8   2   5      632.02      664.73     16.11 o
  -6   2   5      184.42      172.67      4.60 o
  -4   2   5       47.58       72.26      8.44 o
  -2   2   5     4321.22     4372.14     42.43 o
   0   2   5       71.96       75.75      4.15 o
   2   2   5     1302.02     1367.79     43.31 o
   4   2   5       54.95       60.48      4.22 o
   6   2   5      635.19      662.38     11.45 o
 -11   3   5       16.74       22.62      1.36 o
  -9   3   5     1414.32     1408.27     15.26 o
  -7   3   5      170.18      163.37      3.58 o
  -5   3   5     1006.24     1058.14      8.10 o
  -3   3   5      241.39      209.37      3.49 o
  -1   3   5     4271.56     4335.85    103.24 o
   1   3   5        2.22        2.92      0.88 o
   3   3   5      657.34      670.94     13.56 o
   5   3   5      532.63      559.36     22.36 o
 -10   4   5       78.41       73.36      4.94 o
  -8   4   5      284.72      291.77      6.24 o
  -6   4   5      574.88      575.46     31.57 o
  -4   4   5        1.66        2.71      0.60 o
  -2   4   5     3192.75     3117.86     53.89 o
   0   4   5       14.26       10.86      0.55 o
   2   4   5     2381.26     2405.84     76.54 o
   4   4   5       74.69       71.48      2.91 o
   6   4   5      404.48      410.47      9.21 o
 -11   5   5       41.00       44.86      3.28 o
  -9   5   5      540.45      577.75      7.71 o
  -7   5   5       29.63       30.72      2.62 o
  -5   5   5      252.18      272.85      4.46 o
  -3   5   5      272.63      287.96      4.39 o
  -1   5   5      692.83      704.23     30.44 o
   1   5   5      855.00      875.56     44.06 o
   3   5   5       22.28       32.84      6.10 o
   5   5   5      903.37      882.40     22.67 o
 -10   6   5      167.86      174.54      4.69 o
  -8   6   5      125.59      138.12      9.89 o
  -6   6   5      252.96      252.75      4.61 o
  -4   6   5      102.61      102.13      4.14 o
  -2   6   5     2319.38     2345.52     43.59 o
   0   6   5        1.45        7.43      2.45 o
   2   6   5     1415.16     1412.02     50.10 o
   4   6   5        0.69        0.87      2.78 o
  -9   7   5      483.21      482.49     13.73 o
  -7   7   5       28.89       28.74      2.84 o
  -5   7   5     1712.38     1661.79     11.89 o
  -3   7   5        0.99       22.04     13.21 o
  -1   7   5      723.73      726.91      7.76 o
   1   7   5     1069.78     1048.76     42.37 o
   3   7   5      373.68      367.35     13.87 o
   5   7   5      193.33      191.21      5.25 o
  -8   8   5        1.21        0.77      1.41 o
  -6   8   5      509.54      524.58      7.24 o
  -4   8   5      165.31      178.93      4.20 o
  -2   8   5      133.54      147.20     12.01 o
   0   8   5       15.53       17.50      0.92 o
   2   8   5     2125.68     2081.83     79.33 o
   4   8   5       25.05       23.88      2.91 o
  -7   9   5       70.83       68.76      3.14 o
  -5   9   5      792.22      818.06     13.12 o
  -3   9   5       19.44       19.88      1.81 o
  -1   9   5      627.06      623.19     18.92 o
   1   9   5      197.88      210.82      7.50 o
   3   9   5      227.82      228.60     10.52 o
  -6  10   5       81.77       82.42      3.33 o
  -4  10   5       16.52       17.25      0.90 o
  -2  10   5     1992.56     1994.68     30.71 o
   0  10   5       19.20       19.76      3.19 o
   2  10   5      569.60      565.63      8.60 o
  -5  11   5       22.84       25.80      1.62 o
  -3  11   5      110.78      120.75      3.95 o
  -1  11   5      333.14      315.67      8.05 o
   1  11   5      156.19      144.81      6.44 o
  -2  12   5      421.50      427.56      8.84 o
 -10   0   6      208.82      207.45      6.20 o
  -8   0   6      174.19      164.26      3.87 o
  -6   0   6     2525.83     2575.24     18.30 o
  -4   0   6      360.46      386.15      6.14 o
  -2   0   6       77.70       80.43      2.42 o
   0   0   6     3118.15     3107.25     15.33 o
   2   0   6      501.70      513.54      8.83 o
   4   0   6      192.57      194.13      7.17 o
 -11   1   6      334.80      338.81      5.45 o
  -9   1   6        0.41        1.23      0.87 o
  -7   1   6     1514.41     1493.33     14.14 o
  -5   1   6       17.40       14.57      0.49 o
  -3   1   6      300.34      281.32      3.04 o
  -1   1   6       26.53       27.14      1.29 o
   1   1   6      575.16      573.70      5.31 o
   3   1   6      261.30      262.07      3.70 o
   5   1   6        6.63        9.83      0.74 o
 -10   2   6      369.66      373.49      6.58 o
  -8   2   6      594.41      581.30      7.16 o
  -6   2   6       57.65       57.32      2.86 o
  -4   2   6     1671.46     1644.61     10.53 o
  -2   2   6      102.47       96.44      3.59 o
   0   2   6     1271.11     1261.74     33.17 o
   2   2   6      248.80      241.44      9.74 o
   4   2   6     1616.49     1727.20     46.03 o
 -11   3   6      422.30      422.60      9.78 o
  -9   3   6       95.10       91.75      3.62 o
  -7   3   6     1652.05     1680.39     15.72 o
  -5   3   6       36.35       38.54      1.86 o
  -3   3   6     2798.92     2798.76     46.62 o
  -1   3   6       43.00       53.28      3.13 o
   1   3   6      445.16      438.76     16.02 o
   3   3   6      956.11      950.99     50.20 o
   5   3   6      275.23      314.20      6.63 o
 -10   4   6      163.88      153.07      4.43 o
  -8   4   6      426.65      450.02     10.25 o
  -6   4   6       90.77       90.88      3.07 o
  -4   4   6      857.90      821.70      7.82 o
  -2   4   6       64.48       88.31      2.72 o
   0   4   6     1104.85     1083.28     46.79 o
   2   4   6        1.37        2.17      1.10 o
   4   4   6      914.55      920.33     35.62 o
  -9   5   6       43.70       57.58      2.75 o
  -7   5   6      741.91      758.70     23.13 o
  -5   5   6       12.02       11.48      0.58 o
  -3   5   6      613.30      609.31      9.95 o
  -1   5   6       25.45       31.56      2.40 o
   1   5   6       41.24       54.03      7.36 o
   3   5   6      489.27      487.36      7.49 o
 -10   6   6      507.24      527.64      8.28 o
  -8   6   6      236.27      244.29     12.59 o
  -6   6   6      210.89      218.44      5.88 o
  -4   6   6      600.56      605.40      9.54 o
  -2   6   6      172.31      187.48      4.06 o
   0   6   6      762.09      755.30     11.53 o
   2   6   6       57.40       57.51      5.32 o
   4   6   6      784.14      815.05     19.08 o
  -9   7   6        0.38        2.18      1.44 o
  -7   7   6     1002.72      973.95     10.16 o
  -5   7   6       11.03        9.48      2.72 o
  -3   7   6      251.61      234.84      4.69 o
  -1   7   6       23.62       24.65      2.07 o
   1   7   6      573.09      534.25      7.61 o
   3   7   6      116.26      107.00      4.00 o
  -8   8   6      230.41      252.59      5.67 o
  -6   8   6      208.87      226.65      5.02 o
  -4   8   6      461.69      453.72      6.87 o
  -2   8   6      727.28      699.97      8.50 o
   0   8   6     1962.74     1971.16     80.96 o
   2   8   6       30.23       29.64      2.83 o
  -7   9   6      791.78      840.77     10.15 o
  -5   9   6        7.52       12.05      0.92 o
  -3   9   6      495.46      510.82      7.50 o
  -1   9   6       43.49       48.60      2.42 o
   1   9   6      390.52      394.49     15.06 o
  -6  10   6        2.14        0.27      1.88 o
  -4  10   6      361.67      361.64      6.69 o
  -2  10   6       95.84       81.83      3.39 o
   0  10   6      164.12      153.87      4.66 o
  -3  11   6      357.25      348.51      6.89 o
 -10   0   7       38.54       55.30      2.66 o
  -8   0   7      617.62      574.27      8.37 o
  -6   0   7      970.20      954.81      8.97 o
  -4   0   7       42.78       45.96      3.94 o
  -2   0   7      828.57      843.57      8.30 o
   0   0   7      215.86      216.84      8.87 o
   2   0   7      244.80      243.22      5.16 o
 -11   1   7       12.41       12.45      0.60 o
  -9   1   7      567.60      557.13      5.49 o
  -7   1   7       34.71       34.44      1.29 o
  -5   1   7     1759.99     1764.77     17.73 o
  -3   1   7       12.35       13.85      0.61 o
  -1   1   7     1137.84     1123.64      9.31 o
   1   1   7       61.35       60.19      1.86 o
   3   1   7       44.47       45.80      1.67 o
 -10   2   7      141.50      138.55      5.00 o
  -8   2   7       64.14       68.82      2.83 o
  -6   2   7      602.18      609.08     13.48 o
  -4   2   7      268.71      272.81      4.78 o
  -2   2   7     1380.82     1379.55     78.20 o
   0   2   7      345.39      353.06      6.05 o
   2   2   7     1095.20     1107.52     28.94 o
 -11   3   7        8.40        6.07      1.42 o
  -9   3   7      376.72      356.93      6.32 o
  -7   3   7        1.94       13.83      6.32 o
  -5   3   7      940.62      941.64     29.04 o
  -3   3   7      328.54      330.17      9.24 o
  -1   3   7       34.92       37.30      2.09 o
   1   3   7      226.32      222.32      4.89 o
   3   3   7       77.19       80.57      3.52 o
 -10   4   7       30.42       31.82      2.10 o
  -8   4   7      253.14      248.40      5.21 o
  -6   4   7      649.46      646.73     13.40 o
  -4   4   7       86.01       81.95      4.42 o
  -2   4   7     1005.88      979.61     33.64 o
   0   4   7       16.68       16.30      0.79 o
   2   4   7      914.83      879.97     26.96 o
  -9   5   7      603.64      638.00      8.72 o
  -7   5   7       17.50       12.95      0.96 o
  -5   5   7     1637.56     1655.22     14.74 o
  -3   5   7        0.69        9.24      4.09 o
  -1   5   7      509.74      516.72     15.06 o
   1   5   7        3.44        5.49      0.61 o
  -8   6   7      109.60      118.82      5.42 o
  -6   6   7      254.18      250.14     14.17 o
  -4   6   7      186.53      194.06      5.14 o
  -2   6   7      619.37      618.70     17.24 o
   0   6   7       52.17       53.08      2.59 o
   2   6   7      470.03      473.84     19.41 o
  -9   7   7      278.12      288.53      6.18 o
  -7   7   7       85.87       85.55      3.42 o
  -5   7   7      721.66      739.90      8.91 o
  -3   7   7        4.07        4.16      1.50 o
  -1   7   7      598.40      595.51     16.42 o
   1   7   7      133.23      119.56      4.05 o
  -8   8   7      225.04      218.08      5.59 o
  -6   8   7      732.39      764.76      9.60 o
  -4   8   7       75.95       80.44      3.19 o
  -2   8   7      656.00      663.92     30.09 o
   0   8   7       22.59       22.69      1.02 o
  -5   9   7      443.86      436.07     16.45 o
  -3   9   7       14.94       18.35      2.25 o
  -1   9   7      166.26      178.90      7.95 o
 -10   0   8       24.30       21.43      1.77 o
  -8   0   8      577.10      522.84      7.58 o
  -6   0   8        1.99        2.23      0.64 o
  -4   0   8      578.24      559.54      7.46 o
  -2   0   8      154.95      154.71      3.99 o
   0   0   8     1776.74     1703.32     37.74 o
   2   0   8      308.56      314.65      6.50 o
  -9   1   8       16.72       20.12      0.82 o
  -7   1   8      684.61      693.67      6.16 o
  -5   1   8       34.62       38.48      1.36 o
  -3   1   8      959.55      952.99     13.20 o
  -1   1   8       99.00       96.75      2.44 o
   1   1   8      108.03      114.82      3.72 o
 -10   2   8      101.18      105.41      3.90 o
  -8   2   8        7.85        3.70      1.50 o
  -6   2   8      185.82      186.04      4.41 o
  -4   2   8      772.75      808.46      8.88 o
  -2   2   8        0.51        0.23      1.73 o
   0   2   8      365.81      372.43     15.45 o
  -9   3   8        4.87       23.21     21.52 o
  -7   3   8      353.53      341.02     11.60 o
  -5   3   8      135.07      129.25      5.82 o
  -3   3   8      777.36      760.37     13.36 o
  -1   3   8       66.33       75.39      3.16 o
   1   3   8      309.48      323.82     21.89 o
  -8   4   8       59.96       52.22      2.78 o
  -6   4   8       48.23       53.03      9.14 o
  -4   4   8      515.85      493.10     15.45 o
  -2   4   8        8.04        5.74      1.47 o
   0   4   8      717.29      692.01     19.99 o
  -9   5   8       35.08       37.70      2.04 o
  -7   5   8      421.74      442.78      7.21 o
  -5   5   8        0.38        0.91      1.42 o
  -3   5   8      745.12      764.49     34.16 o
  -1   5   8        0.74        2.52      1.77 o
  -8   6   8       37.23       41.70      2.21 o
  -6   6   8       53.69       51.34      4.77 o
  -4   6   8      998.81     1024.83     10.87 o
  -2   6   8        3.34        0.64      1.59 o
   0   6   8      752.79      740.55     28.73 o
  -7   7   8      388.66      379.99     11.51 o
  -5   7   8        8.13        8.81      0.73 o
  -3   7   8      522.56      493.71      7.91 o
  -1   7   8      134.54      126.48      4.27 o
  -4   8   8       35.25       45.28      3.03 o
  -8   0   9       93.40       77.38      3.73 o
  -6   0   9        6.02       13.08      0.73 o
  -4   0   9        1.08        2.37      1.43 o
  -2   0   9     1336.77     1292.47     12.58 o
  -9   1   9      277.30      284.22      4.44 o
  -7   1   9       14.19       19.27      3.59 o
  -5   1   9      263.39      250.70      4.25 o
  -3   1   9       36.15       34.12      1.38 o
  -1   1   9      328.27      323.51      6.73 o
  -8   2   9       34.86       39.96      2.18 o
  -6   2   9      217.91      204.47      9.84 o
  -4   2   9       19.99       21.69      3.63 o
  -2   2   9      194.07      197.33     21.42 o
  -7   3   9       46.63       57.15      3.09 o
  -5   3   9      667.63      621.16      8.75 o
  -3   3   9       49.85       46.03      3.37 o
  -1   3   9      452.59      433.97     10.64 o
  -8   4   9       57.80       54.55      3.06 o
  -6   4   9       63.59       68.23      3.10 o
  -4   4   9        7.88        4.41      3.03 o
  -2   4   9      506.30      496.12     18.49 o
  -7   5   9        0.78       -0.53      1.65 o
  -5   5   9      264.23      278.76     15.76 o
  -3   5   9        5.99        5.69      1.68 o
 
